# Supplementary material for: Synaptic pruning in the female hippocampus is triggered at puberty by extrasynaptic GABAA receptors on dendritic spines
Source: eLife. 2016 May 2;5:e15106. doi: 10.7554/eLife.15106 (PMC4871702; doi:10.7554/eLife.15106)
Supplement: Figure 1—source data 1. — DOI: http://dx.doi.org/10.7554/eLife.15106.004 [file elife-15106-fig1-data1.xlsx]

## Sheet: Sheet1
Fig 1b		Prox	Distal		Prox	Distal			Prox	Distal		Prox	Distal
Genotype	WT	11	11	WT	5	8		a4 KO	30	31	a4 KO	11	33
Age	Pub	9	15	Post-Pub	3	6		Pub	12	22	Post-Pub	15	25
		9	21		6	12			9	23		14	26
Spines/20um		22	18		4	12			33	32		17	36
		24	12		6	7			33	33		21	16
		22	24		7	7			26	33		14	33
		20	26		15	10			15	25		18	28
		19	20		10	11			16	30		25	30
		15	20		17	10			8	25		17	24
		16	25		12	15			18	32		24	20
		14	20		8	23			16	29		23	24
		16	22		11	10			28	26		22	22
		16	21		6	12			13	22		7	22
		16	19		10	11			14	18		24	22
		18	20		10	8			13	24		7	22
		16			8				6	30		10	20
		18			12				17	29		19	21
		15			8				13	26		14	22
		17			6				13	25		11	20
		19			10				18	29		8	18
		16			8				20	30		20
					7				14			19
									16			18
									14			22
												12
