# Supplementary material for: Synaptic pruning in the female hippocampus is triggered at puberty by extrasynaptic GABAA receptors on dendritic spines
Source: eLife. 2016 May 2;5:e15106. doi: 10.7554/eLife.15106 (PMC4871702; doi:10.7554/eLife.15106)
Supplement: Figure 1—source data 2. — Spines were identified as: mushroom, stubby, thin or bifurcated (Bif). DOI: http://dx.doi.org/10.7554/eLife.15106.005 [file elife-15106-fig1-data2.xlsx]

## Sheet: Sheet1
Pub	Mushroom	Stubby	Thin	Bif	Post-Pub	Mushroom	Stubby	Thin	Bif	Post-Pub	Mushroom	Stubby	Thin	Bif
WT					WT					a4 KO
Fig 1c	5	2	1	0		1	1	2	0		5	2	2	1
	2	4	2	0		1	2	2	0		3	4	1	1
	4	3	2	0		1	2	2	0		4	3	1	1
	3	3	2	0		0	1	2	0		4	3	0	0
	4	3	2	0		1	1	2	0		4	2	2	1
	4	3	1	0		1	2	3	0		4	1	0	1
	5	2	1	0		1	1	3	0		5	3	2	0
	2	4	2	0		1	1	2	0		3	2	2	1
	4	3	1	0		1	2	1	0		3	2	0	1
	3	3	1	0		0	1	1	0		4	1	2	1
	4	3	1	0		1	2	3	0		4	2	1	1
	3	4	1	0		0	1	1	0		3	2	2	1
	4	2	2	0		1	2	2	0		5	3	1	1
	4	4	3	0		1	0	2	0		5	2	1	0
	3	3	1	0		0	1	2	0		3	1	1	0
	5	3	0	0		0	2	2	0		4	3	0	1
	2	4	1	0		0	1	3	0		3	3	2	1
	4	5	1	0		0	2	3	0		4	2	2	0
	3	2	2	0		0	2	3	0		4	4	0	0
