# Supplementary material for: Synaptic pruning in the female hippocampus is triggered at puberty by extrasynaptic GABAA receptors on dendritic spines
Source: eLife. 2016 May 2;5:e15106. doi: 10.7554/eLife.15106 (PMC4871702; doi:10.7554/eLife.15106)
Supplement: Figure 1—source data 3. — DOI: http://dx.doi.org/10.7554/eLife.15106.006 [file elife-15106-fig1-data3.xlsx]

## Sheet: Sheet1
fig 1f	WT	0.3	a4 KO	2
		0.4		1.4
	epsc/s	0.8		2.2
		0.9		2
		0.5		2.4
		0.5		2.2
		0.6		2
		0.7		2.4
		0.9
		0.8
