# Supplementary material for: Synaptic pruning in the female hippocampus is triggered at puberty by extrasynaptic GABAA receptors on dendritic spines
Source: eLife. 2016 May 2;5:e15106. doi: 10.7554/eLife.15106 (PMC4871702; doi:10.7554/eLife.15106)
Supplement: Figure 1—figure supplement 2—source data 1. — DOI: http://dx.doi.org/10.7554/eLife.15106.009 [file elife-15106-fig1-figsupp2-data1.xlsx]

## Sheet: Sheet1
Male		WT			a4KO
CA1		Pub	Post-pub		Pub	Post-pub
Hippocampus
		26	26		32	38
		34	22		36	36
spines/		50	26		38	42
20 um		38	18		40	38
		54	22		34	40
		38	14		30	34
		34	20		42	42
		36	28		38	40
		28	22		32	36
		34	20		36	40
		32	20		34	42
		34	18		40	36
