# Supplementary material for: Synaptic pruning in the female hippocampus is triggered at puberty by extrasynaptic GABAA receptors on dendritic spines
Source: eLife. 2016 May 2;5:e15106. doi: 10.7554/eLife.15106 (PMC4871702; doi:10.7554/eLife.15106)
Supplement: Table 1—source data 1. — DOI: http://dx.doi.org/10.7554/eLife.15106.011 [file elife-15106-data1.xlsx]

## Sheet: Sheet1
Dendrite length (um)
WT	WT	a4 KO	a4 KO
Pub	Post-Pub	Pub	Post-Pub
180	240	170	180
180	260	180	200
200	180	190	220
200	140	195	180
Table 1

## Sheet: Book2
	Pub	SEM	Post-Pub	SEM			Treatments	GBX	SEM	VEH	SEM	THP	SEM
WT	190	5.7735	205	27.5378			WT Post-Pub	220	18.2574	205	24.6644	220	14.1421
KO	183.75	5.54339	195	9.57427
