# Supplementary material for: Synaptic pruning in the female hippocampus is triggered at puberty by extrasynaptic GABAA receptors on dendritic spines
Source: eLife. 2016 May 2;5:e15106. doi: 10.7554/eLife.15106 (PMC4871702; doi:10.7554/eLife.15106)
Supplement: Figure 2— source data 1. — DOI: http://dx.doi.org/10.7554/eLife.15106.013 [file elife-15106-fig2-data1.xlsx]

## Sheet: Sheet1
WT	0.02	a4KO	0.12	SR95531	0.11538	L655	0.01176
a	0.0526316	b	0.103	c	0.13208	d	0.05747
	0.0457317		0.098		0.11111		0.0381
	0.0485714		0.15		0.12821		0.05263
NMDA/	0.0629591		0.075		0.10892		0.08235
AMPA	0.05		0.25		0.10328		0.05263
EPSC	0.0493179		0.11		0.08696		0.0246914
	0.0517241		0.153257		0.12069		0.0543478
					0.11111		0.025
Fig 2b					0.12821
