# Supplementary material for: Synaptic pruning in the female hippocampus is triggered at puberty by extrasynaptic GABAA receptors on dendritic spines
Source: eLife. 2016 May 2;5:e15106. doi: 10.7554/eLife.15106 (PMC4871702; doi:10.7554/eLife.15106)
Supplement: Figure 2—source data 2. — DOI: http://dx.doi.org/10.7554/eLife.15106.014 [file elife-15106-fig2-data2.xlsx]

## Sheet: Sheet1
Proximal	Pub	Post-Pub	Post-Pub	Distal	Pub	Post-Pub	Post-Pub
		VEH	MK801			VEH	MK801
Fig 2d	22	12	24		11	10	20
	24	8	30		15	6	13
	21	12	22		21	8	16
	20	4	22		18	8	21
	19	8	18		12	8	22
	15	6	24		24	10	18
	16	8	18		26	6	20
	11	10	24		20	6	22
	19	8	22		20	12	21
	21	7	19		25	10	22
	17	12	24		20	9	18
	22		20		22		21
