# Supplementary material for: Synaptic pruning in the female hippocampus is triggered at puberty by extrasynaptic GABAA receptors on dendritic spines
Source: eLife. 2016 May 2;5:e15106. doi: 10.7554/eLife.15106 (PMC4871702; doi:10.7554/eLife.15106)
Supplement: Figure 2—source data 3. — Spines were identified as: mushroom, stubby, or thin. DOI: http://dx.doi.org/10.7554/eLife.15106.015 [file elife-15106-fig2-data3.xlsx]

## Sheet: Sheet1
Pub	Mushroom	Stubby	Thin	Post-Pub	Mushroom	Stubby	Thin			Post-Pub	Mushroom	Stubby	Thin
Fig 2e				VEH						MK-801
	5	2	1		0	3	3				8	5	0
	2	4	2		0	2	2				8	6	1
	4	3	2		1	2	3				5	4	2
	3	3	2		1	0	1				5	6	0
	4	3	2		0	1	3				4	4	1
	4	3	1		1	1	1				5	7	0
	10	4	2		0	1	3				4	4	1
	3	7	2		1	3	1				5	5	2
	5	4	2		0	1	2				4	4	1
	3	2	3		1	2	3				4	5	2
	4	5	1		3	3	1				3	4	0
	2	3	2		0	1	2				5	6	1
