# Supplementary material for: Synaptic pruning in the female hippocampus is triggered at puberty by extrasynaptic GABAA receptors on dendritic spines
Source: eLife. 2016 May 2;5:e15106. doi: 10.7554/eLife.15106 (PMC4871702; doi:10.7554/eLife.15106)
Supplement: Figure 2—source data 4. — DOI: http://dx.doi.org/10.7554/eLife.15106.016 [file elife-15106-fig2-data4.xlsx]

## Sheet: Sheet1
Proximal	a4 KO			Distal	a4 KO
Fig 2g	Pub	Post-Pub	Post-Pub		Pub	Post-Pub	Post-Pub
		VEH	Mem			VEH	Mem
spines/	14	16	14		31	16	28
20 um	20	16	10		22	17	18
	20	16	6		23	19	10
	20	14	10		32	21	18
	14	16	8		33	18	10
	22	12	6		33	13	10
	14	18	14		25	22	10
	18	14	8		30	30	16
	20	14	4		25	12	14
	16	16	10		32	11	12
	16	16	10		29	19	10
	24	14	8		26	33	16
	10	20	8		22	25	10
	22	21	6		18	26	10
	20	20	4		24	36	10
	20	15	6		30	30	12
	21	19	10		29	33	11
	18		6		30	24	10
	22		8		22	23	12
	16		7		23		9
