# Supplementary material for: Synaptic pruning in the female hippocampus is triggered at puberty by extrasynaptic GABAA receptors on dendritic spines
Source: eLife. 2016 May 2;5:e15106. doi: 10.7554/eLife.15106 (PMC4871702; doi:10.7554/eLife.15106)
Supplement: Figure 2—source data 5. — Spines were identified as: mushroom, stubby, thin or bifurcated (Bif). DOI: http://dx.doi.org/10.7554/eLife.15106.017 [file elife-15106-fig2-data5.xlsx]

## Sheet: Sheet1
a4 KO	Mushroom	Stubby	Thin	Bif	a4 KO	Mushroom	Stubby	Thin	Bif	a4 KO	Mushroom	Stubby	Thin	Bif
Pub	3	2	1	1	Veh	5	2	0	1	Mem	1	3	3	0
Fig 2h	4	4	0	2		3	4	0	1		0	2	3	0
	5	4	1	0		4	3	0	1		0	2	1	0
	4	3	1	2		4	3	0	0		0	3	2	0
	2	2	2	1		4	2	1	1		1	2	1	0
	7	3	0	1		4	1	0	1		0	1	2	0
	4	2	1	0		5	3	1	0		1	1	5	0
	3	5	0	1		3	2	1	1		0	2	2	0
	5	3	2	0		3	2	1	1		0	1	1	0
	4	1	1	2		4	1	2	1		1	1	3	0
	4	3	0	1		4	2	1	1		1	2	2	0
	5	5	1	1		3	2	1	1		0	0	4	0
	3	1	0	1		5	3	1	1		0	1	3	0
	6	3	2	0		4	2	0	0		1	1	1	0
	5	3	0	2		3	1	1	0		0	1	1	0
	4	4	1	1		5	3	1	1		1	1	1	0
