# Supplementary material for: Synaptic pruning in the female hippocampus is triggered at puberty by extrasynaptic GABAA receptors on dendritic spines
Source: eLife. 2016 May 2;5:e15106. doi: 10.7554/eLife.15106 (PMC4871702; doi:10.7554/eLife.15106)
Supplement: Figure 3—source data 1. — DOI: http://dx.doi.org/10.7554/eLife.15106.019 [file elife-15106-fig3-data1.xlsx]

## Sheet: Sheet1
L655	Prox	Distal	VEH	Prox	Distal	Picro	Prox	Distal
Fig 3c	10	12		12	10		16	18
Spines/	10	12		8	6		18	16
20um	8	10		12	8		16	16
	6	8		4	8		14	14
	8	10		8	8		16	18
	8	10		6	10		18	20
	6	10		8	10		12	16
	7	8		10	7		24	12
	5	11		7	9		16	14
	10	9		6	10		16	16
	9	10		8	8		17	16
