# Supplementary material for: Synaptic pruning in the female hippocampus is triggered at puberty by extrasynaptic GABAA receptors on dendritic spines
Source: eLife. 2016 May 2;5:e15106. doi: 10.7554/eLife.15106 (PMC4871702; doi:10.7554/eLife.15106)
Supplement: Figure 3—source data 2. — DOI: http://dx.doi.org/10.7554/eLife.15106.020 [file elife-15106-fig3-data2.xlsx]

## Sheet: Sheet1
L655	Mushroom	Stubby	Thin	VEH	Mushroom	Stubby	Thin			Picro	Mushroom	Stubby	Thin
Fig 3d	0	3	3		0	3	3				4	2	2
	2	4	0		0	2	2				5	2	2
	2	2	1		1	2	3				3	3	2
	1	2	1		1	0	1				3	4	0
	1	3	1		0	1	3				4	2	2
	0	3	2		1	1	1				5	2	2
	2	1	2		0	1	3				3	3	0
	1	3	1		1	3	1				6	4	2
	0	2	3		0	1	2				3	3	2
	0	0	4		1	3	0				4	4	0
	0	1	2		0	2	2				5	3	1
	0	2	2		0	3	1				4	2	2
	0	3	1		0	2	3				3	4	0
	0	2	1		1	1	1				5	3	0
	1	2	1		1	3	1				4	3	1
	2	3	1		0	2	2				4	2	2
