# Supplementary material for: Synaptic pruning in the female hippocampus is triggered at puberty by extrasynaptic GABAA receptors on dendritic spines
Source: eLife. 2016 May 2;5:e15106. doi: 10.7554/eLife.15106 (PMC4871702; doi:10.7554/eLife.15106)
Supplement: Figure 3—figure supplement 1—source data 1. — DOI: http://dx.doi.org/10.7554/eLife.15106.022 [file elife-15106-fig3-figsupp1-data1.xlsx]

## Sheet: Sheet1
Fig3-sup1	Proximal	8	Distal	6
LZM		8		13
spn/20um		4		10
post-pub		20		19
		7		14
		7		20
		21		12
		8		24
		10		40
		24		16
		10		6
				24
