# Supplementary material for: Synaptic pruning in the female hippocampus is triggered at puberty by extrasynaptic GABAA receptors on dendritic spines
Source: eLife. 2016 May 2;5:e15106. doi: 10.7554/eLife.15106 (PMC4871702; doi:10.7554/eLife.15106)
Supplement: Figure 4—source data 1. — DOI: http://dx.doi.org/10.7554/eLife.15106.024 [file elife-15106-fig4-data1.xlsx]

## Sheet: Sheet1
fig 4b	Pre-Pub	Pub	fig 4d	a4 KO	WT					fig 4f	MK801	Sal	fig 4h	Mem	Sal
	57	40		31	16						23	20		22	26
kalirin-7	58	40		29	19					kalirin-7	23	17		22	30
lumines.	58	38		37	16					lumines.	23	22		19	24
	55	37		35	21						31	21		21	26
	58	39		32	21						24	19		20	26
	55	39		33	16						26	18		20	31
	56	37		35	21						24	16		22	30
	56	37		26	23						27	17		24	27
	57	34		32	19						22	22		22	22
	60	37		41	13						24	18		24	23
	59	36		34	15						31	18		22	26
	60	40		33	17						22	19		19	31
	57	37		29	16						24	21		20	30
	58	34		36	15						26	20		19	27
