# Supplementary material for: Synaptic pruning in the female hippocampus is triggered at puberty by extrasynaptic GABAA receptors on dendritic spines
Source: eLife. 2016 May 2;5:e15106. doi: 10.7554/eLife.15106 (PMC4871702; doi:10.7554/eLife.15106)
Supplement: Figure 4—source data 2. — DOI: http://dx.doi.org/10.7554/eLife.15106.025 [file elife-15106-fig4-data2.xlsx]

## Sheet: Sheet1
Fig 4J	Kal7 KO (Spines/20 um)
	Proximal		Distal
	Pub	Post-Pub	Pub	Post-Pub
	7	10	11	16
	11	6	11	12
	9	6	11	12
	9	8	8	13
	7	8	17	11
	19	11	9	8
	6	10	9	13
	9	17	10	10
	8	8	13	9
	9	9	10	13
	8	9	12	12
	8	9	16	8
	12	11	9	17
	11	8	12	11
	10	10	11	12
	5	9	13	13
	11	9	16	8
