# Supplementary material for: Synaptic pruning in the female hippocampus is triggered at puberty by extrasynaptic GABAA receptors on dendritic spines
Source: eLife. 2016 May 2;5:e15106. doi: 10.7554/eLife.15106 (PMC4871702; doi:10.7554/eLife.15106)
Supplement: Figure 5—source data 1. — Each column is a separate slice recording. DOI: http://dx.doi.org/10.7554/eLife.15106.028 [file elife-15106-fig5-data1.xlsx]

## Sheet: Sheet1
LTD	101.94	105.102	97.5657	101.536		LTD	98.2738	100	97.339	98.5376
WT	102.393	99.4127	92.1903	97.9986		a4 KO	112.267	98.2158	99.0181	103.167
Post-Pub	107.435	97.3262	100.27	101.677		Post-Pub	90.9837	89.4182	96.7693	92.3904
	111.833	100.01	98.5142	103.452			108.887	90.5957	97.5567	99.0132
%epsp	94.1738	100.907	101.693	98.9247		%epsp	125.852	98.7416	104.086	109.56
slope	88.8689	101.304	99.4281	96.5338		slope	88.836	100.342	102.29	97.1562
120 min	93.0604	103.426	97.5624	98.0162		120 min	96.3457	97.3456	102.329	98.6734
30s intrvls	94.2753	96.029	102.643	97.6491		30s intrvls	89.217	104.906	99.9189	98.0139
	89.9139	96.6494	104.71	97.091			123.496	90.3421	103.722	105.853
Fig 5a	96.9161	100.459	92.1903	96.5219			99.6577	103.725	96.4472	99.9432
	97.7849	99.1964	100.27	99.0837			85.5694	85.3645	105.213	92.0489
	95.0057	100.129	98.5142	97.883			109.803	97.5894	100.104	102.499
	102.701	100.439	101.693	101.611			93.6382	99.0007	94.6994	95.7794
	110.563	99.7088	99.4281	103.233			102.514	102.807	98.6185	101.313
	105.476	101.857	97.5624	101.632			97.4947	91.8791	100.005	96.4597
	100.351	97.1168	102.643	100.037			95.6159	89.9879	100.155	95.2528
	103.807	98.978	104.71	102.498			99.1223	91.5899	96.2682	95.6601
	94.7	99.5935	101.914	98.7357			94.2752	89.8324	104.363	96.1568
	108.802	102.357	106.497	105.885			108.922	106.885	101.097	105.634
	27.9626	62.9321	20.1496	37.0147			69.2785	76.8743	84.2574	76.8034
	36.3072	66.6634	21.8385	41.603			87.0473	90.0222	87.4309	88.1668
	39.6741	71.9725	27.1741	46.2736			79.7862	93.2931	92.0151	88.3648
	46.3899	79.7382	22.3415	49.4899			80.8525	79.0657	93.7092	84.5425
	58.6902	82.0083	25.0399	55.2461			94.2505	85.7926	91.3977	90.4803
	56.8207	64.8779	27.416	49.7048			92.8407	80.5377	96.7574	90.0452
	56.9119	68.79	29.5071	51.7363			83.5763	87.9861	97.0228	89.5284
	46.7035	72.7025	22.2213	47.2091			74.8487	81.4378	87.2639	81.1835
	62.9341	77.8071	26.3251	55.6888			81.8164	89.7289	97.8848	89.81
	67.6537	74.0496	27.5933	56.4322			100.297	87.9449	97.3479	95.1965
	67.313	76.8313	28.9042	57.6828			83.435	85.0053	96.653	88.3644
	63.1011	73.4455	26.2577	54.2681			113.745	81.3064	88.1556	94.4023
	64.3557	71.7185	29.1417	55.072			87.4742	98.5967	98.0577	94.7095
	69.6048	76.7409	28.3963	58.2474			83.951	80.7013	89.4769	84.7097
	67.2853	75.1452	32.6736	58.368			107.319	87.1536	93.8911	96.1211
	75.4786	70.7971	26.4617	57.5791			91.4792	87.3166	90.7326	89.8428
	76.1974	66.2045	31.7717	58.0579			76.9879	83.3537	98.5379	86.2932
	82.8598	71.7091	28.7186	61.0958			85.4618	93.9861	87.2161	88.888
	74.0516	62.5894	28.991	55.2106			103.926	86.5067	94.0373	94.8234
	66.3704	67.8089	30.8141	54.9978			83.8149	89.2733	95.1408	89.4096
	74.7233	69.3351	32.7579	58.9388			100.404	82.4405	99.7966	94.2137
	78.3023	68.2313	33.1582	59.8973			93.1563	78.2747	97.5477	89.6596
	78.1776	72.2555	31.5629	60.6653			110.292	80.6288	99.7787	96.8999
	65.1493	75.1386	34.1367	58.1415			80.9632	80.6705	97.0795	86.2377
	75.4625	72.3565	40.3897	62.7363			68.8021	85.1779	90.7147	81.5649
	74.3326	69.9093	36.4314	60.2244			94.2022	84.2366	98.3262	92.255
	71.4336	71.0908	35.3235	59.2826			127.663	77.2856	89.8438	98.2642
	77.4316	68.9699	35.8067	60.7361			90.0423	95.2824	91.1263	92.1503
	76.9778	69.212	38.7328	61.6409			75.2506	85.4917	97.4493	86.0639
	71.8748	67.9443	39.0163	59.6118			111.908	86.494	96.4919	98.2979
	82.4536	63.1742	40.8792	62.169			93.8979	80.5895	89.5038	87.9971
	78.2213	66.3923	36.9039	60.5058			91.7514	85.1534	91.1203	89.3417
	74.9049	71.3578	39.1108	61.7912			100.771	77.2798	98.863	92.3046
	67.378	67.6674	42.1276	59.0577			93.7837	90.0988	90.8131	91.5652
	71.5919	77.248	39.9323	62.9241			110.95	83.1833	92.8949	95.6761
	62.9288	65.3809	43.5209	57.2769			87.6269	84.4113	97.4105	89.8162
	66.98	71.7835	47.2941	62.0192			78.0289	86.6809	97.9683	87.5594
	62.5803	69.1728	40.506	57.4197			80.8132	95.5457	88.4509	88.2699
	70.9361	76.1447	47.2064	64.7624			100.013	96.2726	97.8639	98.0499
	69.1932	65.6504	44.8909	59.9115			96.8657	93.3606	97.7953	96.0072
	59.5381	71.905	42.9955	58.1462			84.892	92.5128	92.4386	89.9478
	68.4686	66.4888	51.9344	62.2973			119.263	93.6845	91.9763	101.641
	76.5342	75.8044	43.1409	65.1599			116.583	79.5651	98.2636	98.1374
	67.3052	67.022	37.3134	57.2135			89.8951	85.149	93.3274	89.4572
	68.0988	70.2671	42.3772	60.2477			79.7523	96.4908	97.6432	91.2954
	72.331	76.4551	46.1398	64.9753			100.023	82.5913	90.3359	90.9833
	74.5054	71.8457	46.0244	64.1252			99.8352	86.0705	93.3274	93.0777
	73.4478	76.4833	48.6292	66.1868			92.3284	81.5963	93.1365	89.0204
	67.0499	77.8071	49.1531	64.6701			79.4017	86.5547	97.4016	87.786
	69.4301	74.0496	41.3357	61.6051			97.229	89.423	97.2137	94.6219
	72.599	76.8313	45.5015	64.9773			109.532	95.9796	99.215	101.576
	65.0585	73.4455	42.2298	60.2446			121.132	84.4165	93.2171	99.5886
	67.6823	71.7185	52.2213	63.874			105.415	83.4513	99.1732	96.0131
	61.4592	71.7185	44.731	59.3029			82.1168	98.6791	98.1234	92.9731
	73.3644	76.7409	46.2042	65.4365			97.2421	84.5651	102.239	94.6822
	67.6649	75.1452	45.6256	62.8119			88.5236	83.48	97.3568	89.7868
	66.4966	70.7971	47.8165	61.7034			76.1694	91.078	98.019	88.4222
	75.9901	66.2045	50.025	64.0732			87.7917	87.0407	96.7603	90.5309
	66.9097	71.7091	49.3722	62.6637			97.053	84.8935	93.1485	91.6983
	71.5239	71.7835	51.9523	65.0866			96.8027	92.197	102.26	97.0866
	85.1405	69.1728	49.7085	68.0072			95.1543	83.4168	95.5345	91.3685
	77.1472	72.1357	47.5466	65.6098			79.3025	90.4083	99.2568	89.6559
	79.8686	69.7596	49.8733	66.5005			90.3807	79.8242	97.1988	89.1346
	73.3459	72.3688	52.3841	66.0329			90.8611	85.9962	97.3181	91.3918
	70.0057	69.0333	50.7863	63.2751			102.995	93.5403	89.8468	95.4607
	71.1322	71.8801	49.4386	64.1503			83.2588	81.859	101.529	88.8824
	75.4722	66.016	52.3458	64.6114			98.065	82.8173	100.152	93.6779
	80.4855	71.9582	50.181	67.5415			92.216	84.6925	95.9491	90.9525
	80.1244	76.2841	52.1321	69.5135			100.55	79.2576	94.7024	91.5034
	71.569	68.4497	48.4911	62.8366			94.4361	85.0972	98.3918	92.6417
	70.9439	76.9855	46.495	64.8081			93.5408	93.9893	93.3453	93.6251
	81.7042	69.2296	53.4343	68.1227			75.504	87.3859	89.8438	84.2445
	73.1173	70.481	47.5791	63.7258			104.028	93.7111	98.5887	98.7758
	81.5202	70.07	54.4248	68.6717			87.3432	85.7873	97.4493	90.1933
	78.3727	73.9588	47.9164	66.7493			90.0762	87.7553	99.9875	92.6063
	87.5143	70.133	48.2304	68.6259			101.226	87.4636	89.5038	92.7311
	73.0178	72.015	50.4989	65.1773			69.7757	91.1232	91.1203	84.0064
	81.3999	69.275	47.3668	66.0139			79.5231	80.7715	98.863	86.3859
	85.9811	71.9582	50.039	69.3261			72.7754	82.6831	90.8131	82.0905
	83.763	76.2841	47.5844	69.2105			103.495	85.9166	92.8949	94.1022
	81.1222	71.4351	45.5752	66.0442			92.0469	77.1996	97.4105	88.8857
	78.3727	71.905	55.0505	68.4427			71.7336	82.0467	97.9683	83.9162
	87.5143	66.4888	45.7293	66.5775			97.4793	82.1536	98.3232	92.652
	73.0178	75.8044	53.7037	67.5086			79.3091	97.4432	97.8639	91.5387
	81.3999	67.022	52.954	67.1253			87.9617	89.4366	97.9295	91.7759
	85.9811	70.2671	48.9079	68.3854			75.5959	79.4763	93.8464	82.9729
	83.763	76.4551	48.7858	69.668			111.063	85.1735	91.6005	95.9456
	81.1222	71.8457	51.5472	68.1717			99.766	84.8186	96.8707	93.8184
	85.9811	76.4833	52.1025	71.5223			83.5569	88.2794	95.6001	89.1455
	83.763	77.8071	52.8435	71.4712			75.102	86.1181	93.7748	84.9983
	81.1222	74.0496	48.2314	67.8011			86.2033	83.5881	91.3082	87.0332
	78.3727	76.8313	44.7634	66.6558			79.9192	81.091	93.2171	84.7424
	87.5143	73.4455	55.3543	72.1047			95.8452	83.4168	97.1928	92.1516
	73.0178	71.7185	47.4148	64.0504			88.2259	90.4083	100.721	93.1185
	81.3999	71.7185	48.9762	67.3649			98.5497	79.8242	93.8732	90.749
	85.9811	76.7409	48.3632	70.3617			71.8165	85.9962	100.271	86.0278
	83.763	75.1452	50.6855	69.8646			91.7076	93.5403	98.529	94.5923
	81.1222	70.7971	53.0262	68.3152			83.7222	81.859	90.0854	85.2222
	81.3999	66.2045	52.3347	66.6464			79.3616	82.8173	97.8907	86.6899
	85.9811	71.7091	55.0694	70.9199			99.0188	84.6925	96.6828	93.4647
	71.5239	71.7835	52.6909	65.3328			90.8955	79.2576	98.2755	89.4762
	85.1405	71.905	50.3996	69.1483			93.7399	85.0972	94.1536	90.9969
	77.1472	66.4888	52.8658	65.5006			88.1323	93.9893	88.7402	90.2873
	79.8686	75.8044	55.5273	70.4001			102.316	87.3859	96.5844	95.4289
	73.3459	67.022	53.8336	64.7338			99.9809	93.7111	98.9585	97.5502
	70.0057	70.2671	52.4049	64.2259			88.8918	85.7873	91.4335	88.7042
	71.1322	76.4551	55.4866	67.6913			85.0384	87.7553	97.9862	90.2599
	75.4722	71.8457	53.192	66.8366			102.064	87.4636	95.961	95.1627
	80.4855	76.4833	55.2598	70.7429			114.775	91.1232	94.419	100.106
	80.1244	77.8071	51.4008	69.7774			112.26	80.7715	93.4288	95.4867
	71.569	74.0496	49.2845	64.9677			88.529	82.6831	91.3559	87.5227
	70.9439	76.8313	56.6405	68.1386			85.5957	85.9166	91.4723	87.6615
	81.7042	73.4455	50.434	68.5279			83.5715	77.1996	99.0629	86.6113
	73.1173	71.7185	57.6902	67.5087			106.619	82.0467	95.7522	94.8059
	81.5202	71.7185	50.7911	68.01			73.9169	82.1536	93.8374	83.3027
	78.3727	76.7409	51.1241	68.7459			92.0135	97.4432	93.7718	94.4095
	87.5143	75.1452	53.5288	72.0628			96.2759	89.4366	96.823	94.1785
	73.0178	70.7971	50.2086	64.6745			79.3361	79.4763	99.0181	85.9435
	81.3999	66.2045	51.1241	66.2428			88.7976	85.1735	97.9862	90.6524
	85.9811	71.7091	53.5288	70.4063			86.1956	84.8186	94.9678	88.6607
	85.9811	71.7835	50.2086	69.3244			108.407	88.2794	97.7327	98.1398
