# Supplementary material for: Synaptic pruning in the female hippocampus is triggered at puberty by extrasynaptic GABAA receptors on dendritic spines
Source: eLife. 2016 May 2;5:e15106. doi: 10.7554/eLife.15106 (PMC4871702; doi:10.7554/eLife.15106)
Supplement: Figure 5—source data 2. — Each column is a separate slice recording. Right, Averaged values for the final 20 min. segment. DOI: http://dx.doi.org/10.7554/eLife.15106.029 [file elife-15106-fig5-data2.xlsx]

## Sheet: Sheet1
last 20 min	WT									a4 KO					WT	a4 KO
LTP	143.366	196.824	175.161	206.843	97.9709					155.086	148.521	152.879	152.162		135.005	157.056
30 s	138.042	183.919	172.205	175.223	109.458					170.224	140.254	151.994	154.157		185.144	151.94
% EPSP	119.987	196.824	146.126	187.411	150.852					147.785	155.029	161.756	154.857		165.596	159.787
slope	122.55	173.93	192.905	179.007	122.897					183.839	162.232	151.213	165.761		189.002	156.261
	126.999	173.22	176.848	178.405	124.073					153.344	154.533	162.592	156.823		127.298
	136.598	185.985	182.321	173.277	115.852					168.676	164.194	165.142	166.004
	128.952	173.429	121.292	199.886	122.858					148.543	147.678	159.269	151.83
	125.184	185.791	187.379	189.484	135.829					144.625	153.877	165.37	154.624
	151.999	183.919	193.348	190.344	122.864					170.024	160.716	154.474	161.738
	147.329	196.824	168.023	167.769	119.96					158.694	161.306	160.834	160.278
	123.404	176.32	154.652	180.336	136.891					152.629	152.647	162.197	155.825
	136.155	187.917	198.379	190.11	114.574					150.081	131.998	157.461	146.513
	130.687	200.943	168.016	196.199	113.217					147.332	151.311	165.01	154.551
	127.073	186.988	193.348	174.918	111.436					165.82	155.736	159.971	160.509
	137.448	171.679	168.023	192.608	119.947					164.402	159.929	152.879	159.07
	133.222	175.264	154.652	197.835	125.047					163.328	152.321	151.994	155.881
	125.917	180.02	198.379	201.857	136.555					172.128	154.875	161.756	162.92
	130.829	168.662	168.016	194.949	128.896					144.163	151.894	147.428	147.828
	120.606	169.799	161.94	176.985	132.686					150.438	145.353	174.691	156.827
	145.929	177.926	169.826	186.33	120.907					157.653	149.634	159.711	155.666
	145.191	196.615	168.47	193.063	159.521					168.15	154.7	157.448	160.099
	139.199	195.6	178.677	203.418	148.652					161.781	148.521	165.022	158.441
	150.433	178.576	160.579	199.455	129.775					149.956	140.254	164.241	151.484
	139.25	196.299	151.891	210.435	116.364					141.515	153.877	156.951	150.781
	138.226	201.527	142.258	204.66	120.817					161.832	160.716	156.437	159.662
	129.971	193.407	142.584	200.412	130.15					147.059	161.306	171.033	159.799
	136.35	180.966	150.673	184.255	144.02					164.359	152.647	169.039	162.015
	142.351	193.57	160.118	169.757	110.867					152.119	131.998	153.694	145.937
	133.924	173.276	156.539	214.325	105.267					164.186	151.311	156.254	157.25
	154.256	188.278	159.296	188.132	134.708					151.427	155.736	154.286	153.816
	145.434	178.784	143.727	202.104	138.821					139.757	159.929	160.813	153.5
	141.422	181.053	163.163	168.205	137.176					162.577	152.321	169.705	161.534
	131.474	195.069	156.676	185.631	123.785					172.72	154.875	161.441	163.012
	139.07	195.036	159.077	180.353	128.201					145.332	151.894	153.572	150.266
	119.567	181.911	164.138	178.942	133.221					144.145	145.353	158.229	149.242
	119.253	193.703	166.321	188.962	149.548					161.133	149.634	153.198	154.655
	135.067	172.347	171.721	192.046	124.498					161.832	154.7	163.155	159.895
	128.09	182.467	164.65	191.951	143.942					147.059	148.521	168.69	154.757
	137.224	194.238	152.151	173.359	133.455					164.359	140.254	161.548	155.387
	142.184	186.849	160.279	190.82	116.364					152.119	155.029	158.091	155.08
