# Supplementary material for: Synaptic pruning in the female hippocampus is triggered at puberty by extrasynaptic GABAA receptors on dendritic spines
Source: eLife. 2016 May 2;5:e15106. doi: 10.7554/eLife.15106 (PMC4871702; doi:10.7554/eLife.15106)
Supplement: Figure 5—source data 3. — Latency to enter shock zone (s) for post-pub WT and α4 KO mice. Figure 5d, Re-learning acquisition (left) and retention (right) for zone 2 of the APA. Latency to enter shock zone (s) for post-pub WT and α4 KO mice. DOI: http://dx.doi.org/10.7554/eLife.15106.030 [file elife-15106-fig5-data3.xlsx]

## Sheet: Sheet1
Learning	WT	a4 KO	Retention	WT	a4 KO					Relearning	WT	a4 KO	Retention	WT	a4 KO
Fig 5c	207	600	b	587	177					Fig 5d	600	174		206	39
latency	226	592		555	318						343	152		600	13
to enter	455	285		10	347						134	123		209	131
shockzone	504	600		198	129						377	4		125	115
(s)	600	71		233	143						375	213		361	156
	600			600							314			382
											448			383
Fig 5c,d
