# Supplementary material for: Synaptic pruning in the female hippocampus is triggered at puberty by extrasynaptic GABAA receptors on dendritic spines
Source: eLife. 2016 May 2;5:e15106. doi: 10.7554/eLife.15106 (PMC4871702; doi:10.7554/eLife.15106)
Supplement: Figure 5—source data 4. — DOI: http://dx.doi.org/10.7554/eLife.15106.031 [file elife-15106-fig5-data4.xlsx]

## Sheet: Sheet1
#shocks	wt	a4KO		locomotor	wt	a4ko
per				activity
entry
	1	1		#entrances	27	17
	1	1		no shock	25	16
	1	1			29	46
	1.28571	1.23077			31	20
	1	1			22	21
	1				32
	1				35
Fig 5e
