# Supplementary material for: Synaptic pruning in the female hippocampus is triggered at puberty by extrasynaptic GABAA receptors on dendritic spines
Source: eLife. 2016 May 2;5:e15106. doi: 10.7554/eLife.15106 (PMC4871702; doi:10.7554/eLife.15106)
Supplement: Figure 5—source data 5. — Duration of time spent, M, moved object; unm, unmoved object; m/unm, ratio of time spent moved versus unmoved object. DOI: http://dx.doi.org/10.7554/eLife.15106.032 [file elife-15106-fig5-data5.xlsx]

## Sheet: Sheet1
Fig 5f	WT	Post-pub								Fig 5f	a4 KO	Post-pub
	m1	unm1	m1/unm1	m2	unm2	m2/unm2	Zone 1	unm3	m3/unm3		m1	unm1	m1/unm1	m2	unm2	m2/unm2	m3	unm3	m3/unm3
	Zone 1		duration	Zone 2		duration	Zone 3		duration		Zone 1		duration	Zone 2		duration	Zone 3		duration
	46	36	1.27778	24	6	4	18	6	3		11	15	0.73333	1	3	0.33333	9	10	0.9
	36	35	1.02857	41	22	1.86364	17	6	2.83333		11	9	1.22222	9	4	2.25	8	7	1.14286
	29	25	1.16	38	12	3.16667	43	15	2.86667		19	16	1.1875	14	4	3.5	9	25	0.36
	34	35	0.97143	41	33	1.24242	14	5	2.8		7	21	0.33333	10	7	1.42857	10	8	1.25
	39	32	1.21875	61	15	4.06667	16	9	1.77778		15	14	1.07143	13	14	0.92857	11	19	0.57895
	44	58	0.75862	21	4	5.25	45	34	1.32353		18	12	1.5	12	6	2	10	6	1.66667
	45	52	0.86538	66	19	3.47368	35	11	3.18182		17	55	0.30909	7	28	0.25	2	6	0.33333
	38	33	1.15152	37	25	1.48	17	6	2.83333		14	12	1.16667	5	13	0.38462	3	2	1.5
	46	90	0.51111	37	33	1.12121	30	12	2.5		24	12	2	7	1	7	6	3	2
	29	31	0.93548	18	9	2	57	19	3		48	32	1.5	38	25	1.52	17	12	1.41667
	38	49	0.77551	31	9	3.44444	15	6	2.5
	68	51	1.33333	70	47	1.48936	22	14	1.57143
	31	28	1.10714	28	15	1.86667	17	9	1.88889
	64	56	1.14286	37	26	1.42308	29	22	1.31818
	38	32	1.1875	43	22	1.95455	23	16	1.4375
