# Supplementary material for: Synaptic pruning in the female hippocampus is triggered at puberty by extrasynaptic GABAA receptors on dendritic spines
Source: eLife. 2016 May 2;5:e15106. doi: 10.7554/eLife.15106 (PMC4871702; doi:10.7554/eLife.15106)
Supplement: Figure 5—source data 6. — DOI: http://dx.doi.org/10.7554/eLife.15106.033 [file elife-15106-fig5-data6.xlsx]

## Sheet: Sheet1
Fig 5g	WT	a4 KO		WT	a4 KO
	30	26		12	22
	63	50		23	20
	57	35		17	33
	44	76		27	28
	71	36		15	28
	50	33		27	30
	54	27		37	39
	69	72		22	16
	36	26		20	17
	48	73		32	50
	71			39
	27			29
	24			18
	28			24
	47			29
locomotor activity (s)				# approaches
