# Supplementary material for: Synaptic pruning in the female hippocampus is triggered at puberty by extrasynaptic GABAA receptors on dendritic spines
Source: eLife. 2016 May 2;5:e15106. doi: 10.7554/eLife.15106 (PMC4871702; doi:10.7554/eLife.15106)
Supplement: Figure 5—figure supplement 1—source data 1. — Ratio of time spent for the moved versus unmoved object for post-pubertal mice treated with MK-801 during the pubertal period. DOI: http://dx.doi.org/10.7554/eLife.15106.035 [file elife-15106-fig5-figsupp1-data1.xlsx]

## Sheet: Sheet1
MK801	Pos 2	Pos 3	Con	Pos 2	Pos 3
Fig 5	2.57143	1.33333		2.22222	1.55556
Suppl 1a	1.76471	1.22727		2.25	2.33333
	1.39286	1.18182		2.28571	2
	2	1.75		1.83333	1.66667
	1.82609	1.18182		1.35	1.57
	1.21053	0.73333		1.28571	2.5
time spent: moved/unmoved
