# Supplementary material for: Synaptic pruning in the female hippocampus is triggered at puberty by extrasynaptic GABAA receptors on dendritic spines
Source: eLife. 2016 May 2;5:e15106. doi: 10.7554/eLife.15106 (PMC4871702; doi:10.7554/eLife.15106)
Supplement: Figure 5—figure supplement 1—source data 2. — Ratio of time spent for the moved versus unmoved object for post-pubertal α4 KO mice treated with memantine during the pubertal period. DOI: http://dx.doi.org/10.7554/eLife.15106.036 [file elife-15106-fig5-figsupp1-data2.xlsx]

## Sheet: Sheet1
a4 KO	Pos 2	Pos 3	a4 KO	Pos 2	Pos 3
Veh	1.75	0.9	Mem	2	2.16
	2	0.6		2.25	1.25
	1.09615	0.56757		1.58	1.42
Fig 5	1.6	1		2.2	1.75
Suppl 1b	1	1.14286		1.75	1.58
	2.25	0.36		2.75	2.67
	3.5	1.25		2	2.7
time spent: moved/unmoved
