# Supplementary material for: Synaptic pruning in the female hippocampus is triggered at puberty by extrasynaptic GABAA receptors on dendritic spines
Source: eLife. 2016 May 2;5:e15106. doi: 10.7554/eLife.15106 (PMC4871702; doi:10.7554/eLife.15106)
Supplement: Figure 5—figure supplement 2—source data 1. — Ratio of time spent for the moved versus unmoved object for post-pubertal mice treated with picrotoxin during the pubertal period. DOI: http://dx.doi.org/10.7554/eLife.15106.038 [file elife-15106-fig5-figsupp2-data1.xlsx]

## Sheet: Sheet1
Picro	Pos 1	Pos 2	Pos 3	Con	Pos 1	Pos 2	Pos 3
	1.7	2	1.2		1.08696	2.22222	1.55556
Fig 5	0.9	4.6	1.3		0.8	2.25	2.33333
Suppl 2	0.9	1.3	0.94		1.44444	2.28571	2
	0.9	2	1.4		1.27273	1.83333	1.66667
	0.82	2.4	1.3		1.05	1.3	1.57
	1	2.6	1.5		1	1.28571	2.5
time spent: moved/unmoved
