# Supplementary material for: Synaptic pruning in the female hippocampus is triggered at puberty by extrasynaptic GABAA receptors on dendritic spines
Source: eLife. 2016 May 2;5:e15106. doi: 10.7554/eLife.15106 (PMC4871702; doi:10.7554/eLife.15106)
Supplement: Figure 6—source data 1. — Spines were identified as: mushroom, stubby, or thin. DOI: http://dx.doi.org/10.7554/eLife.15106.040 [file elife-15106-fig6-data1.xlsx]

## Sheet: Sheet1
Proximal																				Distal
NAIVE	Mushroom	Stubby	Thin	LEARN	Mushroom	Stubby	Thin			RELEARN	Mushroom	Stubby	Thin							NAIVE	Mushroom	Stubby	Thin	LEARN	Mushroom	Stubby	Thin			RELEARN	Mushroom	Stubby	Thin
	1	3	2		2	5	3				4	1	1								1	1	4		2	5	1				5	4	1
Fig 6b	1	3	2	Fig 6b	3	1	1			Fig 6b	2	3	0							Fig 6c	1	3	2		3	4	1			Fig 6c	3	2	1
	1	3	1		2	4	2				2	3	1								0	2	4		1	5	3				4	3	1
	0	1	2		2	5	0				4	0	0								0	2	3		2	7	1				4	2	1
	0	1	3		2	4	2				4	4	2								1	4	2		2	4	1				4	2	1
	1	1	2		4	3	2				4	5	0								1	3	0		3	4	1				4	3	0
	2	1	1		2	5	2				4	1	1								2	3	2		2	5	3				4	6	1
	1	1	1		2	5	3				4	3	0								0	4	3		3	4	2				4	5	0
	1	2	3		3	4	1				4	3	1								2	2	2		2	6	2				4	4	0
	0	2	2		2	4	2				4	3	1								1	4	2		2	4	1				5	4	1
	1	2	4		3	3	0				3	5	1								1	3	2		3	5	1				3	2	1
	1	3	2		3	1	2				5	1	0								0	1	3		2	5	3				5	5	1
	2	3	1		2	4	1				2	2	1								2	4	1		2	6	2				4	4	0
	0	2	3		2	3	0				4	3	0								1	3	2		2	5	2				4	4	1

## Sheet: Book 2
	Proximal	Naive	SEM	Learn	SEM	Relearn	SEM	Distal	Naive	SEM	Learn	SEM	Relearn	SEM
Mushroom		0.92	0.18	2.4	0.22	3.6	0.27		0.9	0.21	2.2	0.2	4.1	0.18
Stubby		2	0.25	4	0.39	2.6	0.48		2.8	0.3	4.8	0.33	3.5	0.43
Thin		2	0.25	1.8	0.29	0.7	0.21		2.36	0.34	1.6	0.27	0.7	0.15
