# Supplementary material for: Synaptic pruning in the female hippocampus is triggered at puberty by extrasynaptic GABAA receptors on dendritic spines
Source: eLife. 2016 May 2;5:e15106. doi: 10.7554/eLife.15106 (PMC4871702; doi:10.7554/eLife.15106)
Supplement: Figure 6—source data 2. — Spines were identified as: mushroom, stubby, or thin. DOI: http://dx.doi.org/10.7554/eLife.15106.041 [file elife-15106-fig6-data2.xlsx]

## Sheet: Sheet1
Naive	Mushroom	Stubby	Thin	Naive	Mushroom	Stubby	Thin			Learn	Mushroom	Stubby	Thin	Learn	Mushroom	Stubby	Thin			Relearn	Mushroom	Stubby	Thin	Relearn	Mushroom	Stubby	Thin
Prox				Dist						Prox				Dist						Prox				Dist
picrotoxin	4	2	2		4	3	2			picrotoxin	4	4	3		7	1	1			picrotoxin	6	3	2		7	3	2
	5	2	2		3	4	0				6	2	2		9	4	2				6	3	2		6	3	2
Fig 6e,f	3	3	2		4	2	2			Fig 6e,f	6	2	2		7	4	2			Fig 6e,f	5	3	1		6	3	1
	3	4	0		3	3	1				7	4	2		9	4	1				6	2	1		5	5	1
	4	2	2		4	3	2				4	4	1		7	3	2				5	4	0		3	4	2
	5	2	2		5	2	3				7	4	0		6	4	1				7	4	0		5	3	3
	3	3	0		3	3	2				7	4	1		9	4	2				5	4	0		5	4	0
	6	4	0		1	3	2				5	5	1		6	5	1				8	4	0		7	5	0
	3	3	2		3	3	1				8	4	2		6	4	0				7	4	1		6	3	2
	4	4	2		3	3	2				6	6	0		10	4	2				6	2	1		7	4	0
	5	3	1		5	2	1				8	4	1		7	4	1				6	3	2		5	5	1
	4	2	0		5	4	1				5	5	1		8	3	1				5	2	2		3	3	1
	3	4	2		3	2	0				6	2	2		10	3	2				7	4	0		4	3	0
	6	2	0		1	3	2				7	4	0		6	2	0				4	4	0		7	4	2
